# Supplementary material for: The Candidate Genes Underlying a Stably Expressed QTL for Low Temperature Germinability in Rice (Oryza sativa L.)
Source: Rice (N Y). 2020 Oct 19;13:74. doi: 10.1186/s12284-020-00434-z (PMC7573065; doi:10.1186/s12284-020-00434-z)
Supplement: Supplementary file 5 — Additional file 5: Table S1. The LTG and information of 375 rice accessions. [file 12284_2020_434_MOESM5_ESM.xlsx]

## Sheet: Table S1
Table S1 The LTG and information of 375 rice accessions
Accession number in this study	LTG（%）	Subpopulation	Accession name	Country of origin
6	3.19432	Aus	AUS JOTA::IRGC 66767-1	Bangladesh
7	5.88235	Aus	BARAN BORO::IRGC 27509-1	Bangladesh
14	62.7195	Indica	CHITRAJ (DA 23)::IRGC 6208-1	Bangladesh
19	13.6704	Indica	CO 39::IRGC 51231-1	India
20	33.7198	Indica	DA 1::IRGC 45624-1	India
24	3.50355	Aus	DA 8::IRGC 6422-1	Bangladesh
25	71.745	Indica	DA 9::IRGC 5854-1	Bangladesh
30	33.7169	Indica	FANDRAPOTSY::IRGC 10984-1	Madagascar
36	66.4	Japonica	GOMPA 2::IRGC 12894-1	India
37	93.7765	Japonica	HAIFUGOYA::IRGC 17054-1	Taiwan,China
39	11.8014	Japonica	INDANE::IRGC 33130-1	Myanmar
46	43.5941	Aus	JHONA 26::IRGC 27967-1	Pakistan
50	14.8889	Japonica	KHAO DAM::IRGC 23385-1	Lao People's Democratic Republic
51	6.43116	Japonica	KINANDANG PATONG::IRGC 23364-1	Philippines
56	15.1582	Indica	MADAEL::IRGC 7722-1	Sri Lanka
58	0	Japonica	MALAGKIT PIRURUTONG::IRGC 8182-1	Philippines
62	57.9405	Indica	MTU 9::IRGC 7919-1	India
64	13.911	Japonica	NHTA 5::IRGC 186-1	India
66	2.70775	Indica	PACHEHAI PERUMAL::IRGC 8188-1	India
77	43.1614	Indica	PTB 9::IRGC 6274-1	India
78	12.4295	Japonica	RATHAL::IRGC 31524-1	Sri Lanka
79	1.36054	Japonica	RATHAL::IRGC 31525-1	Sri Lanka
82	15.6803	Japonica	RT 1031-69::IRGC 15092-1	The Democratic Republic of the Congo
84	0.680272	Aus	TCHAMPA::IRGC 32362-1	Iran
86	0.680272	Indica	TD 25::IRGC 9146-1	Thailand
87	3.52178	Aus	TEPI BORO::IRGC 27519-1	Bangladesh
414	4.68083	Aus	AUS 196::IRGC 29016-1	Bangladesh
416	0	Aus	DHALA BHADOI::IRGC 66779-1	Bangladesh
423	61.1361	Aus	29 A 2::IRGC 28364-1	Pakistan
427	94.4722	Indica	AN QING ZAO::IRGC 72577-1	China
433	71.9916	Aus	ARC 11755::IRGC 21618-1	India
436	2.66667	Aus	ARC 15340::IRGC 42019-1	India
440	8.84354	Aus	AUS 55::IRGC 28918-1	Bangladesh
442	72.4417	Indica	BADA DHAN::IRGC 26540-1	Bangladesh
443	4.32099	Aus	BAILAM::IRGC 25835-1	Bangladesh
449	7.1377	Aus	BAULAN::IRGC 64766-1	Bangladesh
450	2.74943	Aus	BAWOI::IRGC 34737-1	Bangladesh
452	24.9253	Aus	BENAMURI::IRGC 25840-1	Bangladesh
453	93.9184	Indica	BG 301::IRGC 117315-1	Sri Lanka
454	33.8095	Indica	BG 34-11::IRGC 15782-1	Sri Lanka
455	12.1454	Aus	BHADOIA 303::IRGC 6588-1	Bangladesh
456	15.2574	Indica	BIRAIN 360::IRGC 6550-1	Bangladesh
457	57.7098	Aus	BIRANJ::IRGC 74733-1	India
458	32.93	Aus	BOILAN::IRGC 49022-1	Bangladesh
461	85.034	Indica	BR IRGA 409::IRGC 116960-1	Brazil
462	21.9714	Indica	BYAT KYAR::IRGC 33004-1	Myanmar
463	17.22	Indica	CAMPONI SML::IRGC 50640-1	Surinam
468	23.9206	Aus	CHIADI NAKI::IRGC 52101-1	India
469	7.56803	Aus	CHIKON SHONI::IRGC 64771-1	Bangladesh
471	4.54003	Indica	CHORUA KARTIKSAIL::IRGC 77230-1	Bangladesh
472	90.7264	Indica	CHUA DAU::IRGC 4785-1	China
473	1.38889	Aus	CHUNGUR BALI::IRGC 25855-1	Bangladesh
476	8.13318	Indica	CR 5272::IRGC 116971-1	Costa Rica
477	72.7654	Indica	CR 8334::IRGC 116972-1	Costa Rica
484	0.70922	Indica	DEVAREDDIRI::IRGC 40788-1	Sri Lanka
488	0	Aus	DHARIA BOALIA::IRGC 64774-1	Bangladesh
489	5.28105	Aus	DHARIA::IRGC 64773-1	Bangladesh
491	100	Indica	DJOGOLON DJOGOLON::IRGC 75577-1	Burkina Faso
494	67.3691	Indica	E ZI 124::IRGC 70215-1	China
500	57.1244	Aus	FULKATI::IRGC 66783-1	Bangladesh
501	53.493	Aus	GADRA::IRGC 73098-1	Pakistan
502	17.5782	Aus	GARIA::IRGC 25854-1	Bangladesh
505	99.3056	Indica	GOPAL::IRGC 61953-1	Nepal
507	9.48987	Aus	GUL MURALI::IRGC 66792-1	Bangladesh
511	60.5726	Aus	HARBHOONDI::IRGC 74744-1	India
515	46.2691	Aus	HOLOI BASH (SOLOI BASH)::IRGC 64778-1	Bangladesh
516	19.2496	Indica	HONG MI DONG MAO ZHAN::IRGC 68078-1	China
517	100	Indica	HONG ZUI ER::IRGC 72706-1	China
518	19.4117	Indica	HONG ZUI ZAO::IRGC 68090-1	China
520	42.4518	Indica	HUO SHAO TZU WU CHAN::IRGC 65097-1	Taiwan,China
521	8.58169	Indica	ICTA PAZOS::IRGC 116996-1	Guatemala
522	34.4167	Indica	ICTA POLOCHIC::IRGC 116997-1	Guatemala
523	32.9546	Aus	IKRA::IRGC 77250-1	Bangladesh
525	6.40534	Indica	IR 31917-45-3-2::IRGC 78132-1	Philippines
527	64.4284	Indica	IR 43::IRGC 117005-1	Philippines
528	87.0556	Indica	IR 59469-2B-3-2::IRGC 99703-1	Philippines
532	67.1511	Indica	IR 77384-12-35-3-12-1-B::IRGC 117299-1	Philippines
536	64.8193	Aus	JAMBALI BUSSA::IRGC 73102-1	Pakistan
539	4.05442	Aus	JHUM BEGUNBICHI::IRGC 25867-1	Bangladesh
542	20.6164	Indica	JUMA 51::IRGC 117009-1	Dominican Republic
543	37.5077	Aus	KAL SHONI::IRGC 64780-1	Bangladesh
546	4.75	Aus	KALO KUCHI::IRGC 66806-1	Bangladesh
547	89.8628	Aus	KALU A 30::IRGC 49746-1	Sri Lanka
549	13.2022	Indica	KANNI MURUNGA::IRGC 15432-1	Sri Lanka
550	2.02721	Indica	KARAYAL::IRGC 51001-1	Sri Lanka
551	22.9167	Aus	KASAPUR::IRGC 74751-1	India
555	14.6667	Aus	KELE BARDHAN::IRGC 34983-1	India
556	4.66667	Aus	KELEE::IRGC 66807-1	Bangladesh
557	47.708	Indica	KHAO DAW TAI::IRGC 24108-1	Thailand
558	67.9343	Indica	KHAO PON::IRGC 48114-1	Thailand
561	18.9392	Indica	KINANDANG PUTI::IRGC 44513-1	Philippines
562	11.0125	Indica	KIRIMURUNGA::IRGC 15585-1	Sri Lanka
564	0	Aus	KOYRA::IRGC 77267-1	Bangladesh
565	67.4729	Indica	KUAN CHIN::IRGC 5589-1	Taiwan,China
566	80	Indica	KUMBI::IRGC 752-1	China
571	62.0212	Indica	LAL BAGDAR::IRGC 77272-1	Bangladesh
572	48.9213	Indica	LALBAJAM::IRGC 49227-1	Bangladesh
576	51.5755	Indica	LIEN CHAN SHA PU TSAN::IRGC 4541-1	China
578	0	Indica	LOKU SAMBA::IRGC 31462-1	Sri Lanka
581	96	Indica	MA GU ZI HE::IRGC 68212-1	China
583	0	Aus	MADHABSAIL 741::IRGC 29374-1	Bangladesh
585	23.7647	Indica	MAKALIOKA::IRGC 77864-1	Madagascar
589	75.8497	Indica	MG 2::IRGC 79837-1	Brazil
591	4.81859	Aus	MICOCHU::IRGC 25888-1	Bangladesh
593	25.4422	Aus	MOSHIA BHADOI::IRGC 66817-1	Bangladesh
594	15.5102	Aus	MOSHUR::IRGC 64789-1	Bangladesh
595	3.4127	Indica	MOTTA SAMBA::IRGC 36489-1	Sri Lanka
598	16.2509	Indica	NAKABAWA::IRGC 70676-1	Kenya
603	10.1587	Aus	NCS 160::IRGC 51903-1	India
606	49.3047	Indica	NORUNKAN::IRGC 8934-1	Sri Lanka
607	45.3333	Aus	NP 125::IRGC 32559-1	India
608	49.5978	Indica	NS (VRAC) 130::IRGC 68972-1	Madagascar
609	81.6506	Indica	NS 113::IRGC 68838-1	Madagascar
611	36.0485	Indica	NSICRC 106::IRGC 117370-1	Philippines
612	0	Indica	PANAKALI::IRGC 47399-1	Sri Lanka
613	22.7588	Aus	PANKHIRAJ::IRGC 25911-1	Bangladesh
615	48.494	Indica	PAWHTUN::IRGC 33562-1	Myanmar
616	54.5542	Indica	PERLA::IRGC 117021-1	Cuba
620	71.1195	Indica	PICONEGRO::IRGC 117022-1	Ecuador
622	46.4417	Indica	PINURSIGI::IRGC 26889-1	Philippines
625	97.2917	Indica	PURBIA (KALANSAR)::IRGC 59189-1	Nepal
628	3.40136	Indica	RACE::IRGC 15706-1	Sri Lanka
630	22.9988	Aus	RAKHOIL::IRGC 64793-1	Bangladesh
632	16.5217	Indica	RATHKANDIRAM::IRGC 36507-1	Sri Lanka
633	83.7595	Indica	RAY JAZAYKAYZ::IRGC 62181-1	Bhutan
640	8.11111	Aus	SADA SOLAY::IRGC 73118-1	Pakistan
643	61.8462	Indica	SAN DU BAI MI HONG GU::IRGC 59849-1	China
645	50.3433	Aus	SANTHI SUFAID 207::IRGC 28212-1	Pakistan
649	41.0431	Aus	SHIRKATI::IRGC 14528-1	Afghanistan
650	90.5547	Indica	SHONTH::IRGC 74717-1	India
651	47.8001	Aus	SIMUL KHURI::IRGC 35154-1	India
653	35.2404	Indica	SOKOU MALSIRA::IRGC 77301-1	Bangladesh
654	17.2067	Aus	SOLOI::IRGC 37598-1	Bangladesh
655	68.547	Indica	SOMIMADAMO::IRGC 69044-1	Madagascar
659	34.8472	Aus	SUFAID 246::IRGC 28303-1	Pakistan
664	45.5023	Aus	TAK SUFAID::IRGC 73127-1	Pakistan
667	55.8824	Indica	TI KU::IRGC 1224-1	China
671	56.9355	Indica	TSIPALA MENA::IRGC 69977-1	Madagascar
674	58.4372	Indica	UBA MURALI::IRGC 25928-1	Bangladesh
676	6.27181	Aus	UPRB 56::IRGC 44229-1	India
678	93.8	Aus	URYEE BOOTA::IRGC 74719-1	India
682	6.2716	Aus	WEDA HEENATI::IRGC 67661-1	Sri Lanka
683	92.8206	Indica	XI GU HONG::IRGC 74226-1	China
684	89.0833	Indica	XI NUO ZAO::IRGC 68279-1	China
685	7.4765	Indica	YAKADA::IRGC 51096-1	Sri Lanka
686	47.1904	Indica	YE TI ZHAN::IRGC 68296-1	China
687	64.0827	Indica	ZALCHA::IRGC 62190-1	Bhutan
688	27.5823	Indica	ZAO SHAO ZHAN::IRGC 68318-1	China
689	74.7778	Indica	ZAO SHOU 691-11::IRGC 70447-1	China
690	69.3947	Indica	ZI GAN NAN GU::IRGC 70468-1	China
692	98.5978	Indica	AI JIAO XIAN::IRGC 72573-1	China
694	4.15545	Indica	KAUKYAGYI::IRGC 33208-1	Myanmar
696	58.9354	Indica	MAHADETHE::IRGC 74762-1	India
700	98.6531	Indica	XI GU ZAO::IRGC 72360-1	China
701	15.9162	Aus	SURJA MUKHI::IRGC 35166-1	India
702	11.1629	Japonica	1-52-6::IRGC 39111-1	Brazil
704	70.068	Indica	AI QING 99::IRGC 63544-1	China
706	14.8593	Aus	ARC 11559::IRGC 21477-1	India
711	50.1769	Japonica	AZMIL 85::IRGC 289-1	Philippines
713	4.68027	Japonica	BAKUNG (H)::IRGC 60220-1	Malaysia
716	77.0185	Japonica	DUANG OJOY::IRGC 3832-1	Philippines
717	7.1967	Aus	DULAR::IRGC 32561-1	India
721	68.7778	Indica	GEETA::IRGC 74742-1	India
725	15.9459	Aus	IC 27525::IRGC 53989-1	India
726	6.49964	Aus	JHUM SONALICHIKON::IRGC 25874-1	Bangladesh
730	47.9444	Japonica	MERCURY::IRGC 77141-1	United States of America
731	42.2778	Japonica	MIKHUDEB::IRGC 25892-1	Bangladesh
732	25.9392	Japonica	MIMIDAM::IRGC 25897-1	Bangladesh
733	0.694444	Japonica	MO WAE DO::IRGC 2356-1	Republic of Korea
740	5.3216	Aus	SOKANA::IRGC 52763-1	India
745	56.8194	Indica	THAPACHINIYA::IRGC 16234-1	Nepal
757	24.3044	Indica	DA 29 (SR 26 B)::IRGC 25850-1	Bangladesh
762	49.395	Japonica	7507-137::IRGC 40081-1	Japan
764	65.2614	Indica	78-48::IRGC 51498-1	China
767	46.3578	Indica	AI KHAO PLE::IRGC 71012-1	Thailand
772	0	Aus	ANDIKULAN::IRGC 7738-1	Sri Lanka
773	47.0276	Indica	ARC 10411::IRGC 12454-1	India
787	92.1739	Japonica	ARGO::IRGC 82418-1	Italy
794	69.5556	Japonica	BAGANAN ADONGKO::IRGC 71501-1	Malaysia
795	62.4355	Japonica	BAGANAN ASALAO::IRGC 71503-1	Malaysia
798	46.8525	Japonica	BALAYAN::IRGC 71505-1	Malaysia
801	93.0826	Japonica	BANAT 2270::IRGC 65648-1	Romania
806	22.6667	Japonica	BEN DI HONG KE NUO::IRGC 70065-1	China
807	81.698	Japonica	BLUE ROSE::IRGC 151-1	United States of America
810	19.7889	Japonica	BOSSA::IRGC 57781-1	Guinea
811	72.5282	Indica	BOTOHAVANA::IRGC 79459-1	Madagascar
812	18.5718	Japonica	BOTPA BARA::IRGC 62162-1	Bhutan
813	26.0594	Japonica	BOTRA FOTSY::IRGC 77840-1	Madagascar
820	28.6302	Japonica	C 57-5043::IRGC 4057-1	United States of America
821	39.0787	Japonica	C 8434::IRGC 13496-1	Papua New Guinea
822	39.8634	Japonica	CAIAPO::IRGC 116962-1	Brazil
823	11.0726	Japonica	CALMOCHI 202::IRGC 57082-1	United States of America
829	81.3318	Japonica	CHANGYOUNG 7::IRGC 82284-1	Republic of Korea
831	31.1554	Indica	CHINAN 2::IRGC 54656-1	India
837	25.4286	Japonica	CNAR 2888-B-47::IRGC 117325-1	Brazil
844	36.9626	Aus	DEHULA::IRGC 74737-1	India
846	2.6688	Japonica	DOBONGBYEO (SUWEON 223)::IRGC 58315-1	Republic of Korea
847	48.9324	Japonica	DOONGARA::IRGC 78392-1	Australia
851	3.94825	Aus	DULAR::IRGC 636-1	India
852	72.9339	Indica	DUMSIKALAM::IRGC 58968-1	Nepal
854	54.9366	Japonica	ELVO::IRGC 82422-1	Italy
859	1.3611	Japonica	FAROX 299::IRGC 63102-1	Nigeria
861	11.2432	Japonica	GBANTE::IRGC 16081-1	Cote d'Ivoire
871	80.9466	Japonica	HE JIANG 15::IRGC 61801-1	China
874	37.6558	Japonica	HOMURA 8::IRGC 5388-1	Japan
876	35.1961	Japonica	HUANG JING NUO::IRGC 80953-1	China
880	21.9029	Japonica	IAC 164::IRGC 55860-1	Brazil
883	42.567	Japonica	INUWAY::IRGC 67437-1	Philippines
885	10.5531	Japonica	IRAT 170::IRGC 64850-1	Cote d'Ivoire
888	37.0199	Japonica	ITA 235::IRGC 64854-1	Cote d'Ivoire
893	3.2554	Japonica	JI BO YA::IRGC 77446-1	Congo
896	6.55077	Aus	JUMA::IRGC 66800-1	Bangladesh
897	90.2069	Japonica	KAM MRA::IRGC 62172-1	Bhutan
900	0	Aus	KARUTHA CHEENEDDI::IRGC 47381-1	Sri Lanka
902	100	Aus	KHADASIYA 3 (STRAW)::IRGC 54072-1	India
905	27.7167	Japonica	KHAO KAP SANG::IRGC 23423-1	Lao People's Democratic Republic
908	15.9992	Indica	Khie tom::IRGC 11887-1	Lao People's Democratic Republic
910	0	Indica	KI 68::IRGC 34768-1	India
912	2.24495	Indica	KOMOL BHOG::IRGC 77266-1	Bangladesh
916	9.80253	Japonica	KPOGON::IRGC 30467-1	Liberia
918	25.5652	Japonica	KULOB::IRGC 71544-1	Malaysia
919	60.104	Japonica	KULU::IRGC 11337-1	Australia
922	2.861	Japonica	KYRMYZY::IRGC 36164-1	Uzbekistan
923	23.0775	Japonica	L 4-32::IRGC 13402-1	Romania
927	33.6627	Japonica	LAO HU DAO::IRGC 59736-1	China
929	11.5675	Japonica	LEVANTE HOMEM::IRGC 50492-1	Brazil
931	45.6049	Indica	LI CHUAN DA BAI GU::IRGC 70325-1	China
932	60.0102	Japonica	LIGERITO (CORTO PUBESCENTE)::IRGC 19919-1	Colombia
937	47.3119	Japonica	M 9::IRGC 34282-1	United States of America
940	46.4778	Indica	MAHSURI::IRGC 10929-1	Malaysia
941	91.8	Indica	MAI HSI TSAN::IRGC 51366-1	China
942	92.8108	Indica	MALACHAN::IRGC 54748-1	India
953	6.91244	Japonica	MIMIDIM::IRGC 25898-1	Bangladesh
954	85.0196	Indica	MIN CHE NIEN HSU THOU::IRGC 4471-1	China
963	50.8543	Japonica	NABOHAI::IRGC 17062-1	Taiwan,China
967	15.3485	Indica	NAYIMA::IRGC 9503-1	Iraq
973	14.5833	Japonica	NOUAKPO::IRGC 56704-1	Cote d'Ivoire
981	47.7143	Japonica	ORIENTE 10::IRGC 55808-1	Ecuador
988	29.4444	Japonica	PECOS::IRGC 66758-1	United States of America
989	32.0823	Japonica	Peek::IRGC 11821-1	Lao People's Democratic Republic
993	0	Aus	PODI HEENATI::IRGC 36345-1	Sri Lanka
995	1.08696	Japonica	POPONG::IRGC 13297-1	Malaysia
999	6.12245	Indica	RAMJAWAIN::IRGC 74773-1	India
1003	15.006	Japonica	RHS 107-2-1-2TB-1JM::IRGC 117025-1	Mexico
1006	91.3998	Japonica	RIZZOTTO 264::IRGC 65727-1	Italy
1008	22.002	Japonica	RXAR RGUE::IRGC 1943-1	United States of America
1009	21.8954	Japonica	SACIA 1 (TACU)::IRGC 117027-1	Bolivia
1010	48.9167	Japonica	SACIA 4 (JISUNU)::IRGC 117028-1	Bolivia
1015	53.9297	Aus	SAREINA::IRGC 67757-1	India
1017	23.8861	Japonica	SELENIO::IRGC 82434-1	Italy
1023	44.5306	Indica	SIJAMBI SAPUSI::IRGC 66650-1	Indonesia
1035	58.2191	Indica	SZIMAI::IRGC 65743-1	China
1037	0	Japonica	TAINAN IKU 512::IRGC 2993-1	Taiwan,China
1043	36.6327	Japonica	TOANG::IRGC 19144-1	Indonesia
1044	16.6667	Japonica	TOS 10483::IRGC 56723-1	Guinea-Bissau
1047	86.3788	Indica	TSON HSU DAU::IRGC 4711-1	China
1048	94.9	Indica	TUO TUO HUANG::IRGC 72851-1	China
1052	58.929	Indica	VARY LAVA::IRGC 11033-1	Madagascar
1054	94.4705	Japonica	VELA::IRGC 82437-1	Italy
1056	4.7893	Japonica	WAB 176-8-HB::IRGC 117358-1	Cote d'Ivoire
1057	48.8571	Japonica	WAB 368-B-1-H1-HB::IRGC 117359-1	Cote d'Ivoire
1058	20.9104	Japonica	WAB 99-16::IRGC 117360-1	Cote d'Ivoire
1060	33.1633	Japonica	WC 2615::IRGC 74460-1	Turkey
1061	51.7847	Japonica	WIR 1072::IRGC 57496-1	Belgium
1064	92	Japonica	WIR 2521::IRGC 51658-1	Ukraine
1068	64.8449	Japonica	WU KE NUO::IRGC 59990-1	China
1069	57.1032	Japonica	YAKUMO::IRGC 5320-1	Japan
1070	15.9068	Japonica	YAMATO CHIKARA::IRGC 5294-1	Japan
1074	93.0772	Japonica	YU WEOL ZO::IRGC 19894-1	Republic of Korea
1075	75.7278	Indica	ZHEN JIANG 2::IRGC 53439-1	China
1079	11.5672	Japonica	ARC 11708::IRGC 21575-1	India
1087	11.8659	Japonica	KETAN MERAH::IRGC 24977-1	Indonesia
1088	20.8736	Japonica	KIUKI 46::IRGC 2486-1	Japan
1089	60.2854	Japonica	L 201::IRGC 51099-1	United States of America
1091	45.1402	Japonica	M 301::IRGC 55229-1	United States of America
1092	19.1607	Japonica	M 401::IRGC 57084-1	United States of America
1098	30.1837	Japonica	OOURA::IRGC 501-1	Japan
1100	41.0404	Japonica	RIENALDO BERZANO::IRGC 3230-1	Turkey
1104	52.4354	Japonica	WC 296::IRGC 1220-1	China
1108	35.8261	Aus	JABARSHAIL::IRGC 25865-2	Bangladesh
1111	48.5129	Indica	IR 5::IRGC 10321-1	Philippines
1117	88.0466	Indica	ARC 14500::IRGC 42957-1	India
1120	18.0916	Japonica	BENGIZA::IRGC 69845-1	Madagascar
1125	33.085	Aus	CHANDARHAT::IRGC 25845-1	Bangladesh
1128	72.4465	Indica	CR 762022::IRGC 53378-1	United States of America
1131	94.2549	Indica	E KHA KEHA::IRGC 2764-1	Taiwan,China
1140	80.0478	Japonica	JING XI 17::IRGC 67676-1	China
1141	77.1779	Indica	JOALBHANGA 499::IRGC 6560-1	Bangladesh
1143	5.65146	Indica	KAPUTU HOTA::IRGC 66516-1	Sri Lanka
1147	19.3252	Indica	LUMBINI::IRGC 11947-1	Sri Lanka
1153	29.5825	Japonica	PARE TORO::IRGC 54333-1	Indonesia
1154	4.12862	Indica	POONAGARI PERUMAL::IRGC 47408-1	Sri Lanka
1166	30.9641	Japonica	TOS 5790::IRGC 117256-1	Nigeria
1170	43.6209	Indica	WU BAI LI::IRGC 70404-1	China
1190	5.36054	Japonica	KWADWO AMOA::IRGC 14738-1	Ghana
1192	13.2075	Japonica	MUT IAC 25-44-807::IRGC 68799-1	Guyana
1203	7	Indica	SR 26 B::IRGC 10798-1	Japan
1214	10.9899	Japonica	PACHOLINHA::IRGC 50531-1	Brazil
1216	28.0349	Japonica	CURINCA::C1	Brazil
1217	53.4824	Japonica	HONDURAS::GERVEX 529-C1	Spain
1219	10.6087	Japonica	MANDRIRAVINA 3512::GERVEX 8319-C1	Madagascar
1222	93.9668	Japonica	ADAIR::GERVEX 1640-C1	United States of America
1225	94.6667	Indica	APO::C1	Philippines
1226	31.4768	Japonica	ARAGUAIA::IRTP 17399-C1	Brazil
1229	2.07315	Japonica	ARROZ CEBADA::IRGC 65646-C1	Venezuela
1234	84.9977	Indica	BELOHAKILA 119::GERVEX 8342-C1	Madagascar
1235	11.0969	Japonica	BENGALY VAKARINA::GERVEX 4750-C1	Madagascar
1237	76.9199	Indica	BODOMANO::GERVEX 8343-C1	Madagascar
1245	31.4976	Indica	CHERIVIRUPPU::IRGC 19928-C1	India
1252	16.8889	Japonica	DELLROSE::GERVEX 1648-C1	United States of America
1254	18.8394	Japonica	DIXIEBELLE::GERVEX 1649-C1	United States of America
1255	31.7272	Japonica	EARLY MUTANT IAC 165::GERVEX 8508-C1	Brazil
1261	13.1758	Japonica	GOGO LEMPAK::IRGC 43392-C1	Indonesia
1262	8.06859	Japonica	GUARANI::GERVEX 8506-C1	Brazil
1264	32.8231	Japonica	HD 1-4::C1	France
1266	27.6944	Japonica	IDSA 77::C1	Cote d'Ivoire
1267	8.35993	Japonica	ILANG-ILANG::GERVEX 509-C1	Republic of Korea
1268	73.4043	Indica	IR 2006-P12-12-2::IRGC 32675-C1	Philippines
1272	86.0982	Indica	IR 55419-04::C1	Philippines
1273	26.2956	Indica	IR 60::IRGC 63493-C1	Philippines
1275	34.4397	Japonica	IR 63372-8::C1	Philippines
1276	28.7211	Japonica	IR 65261-09-1-B::C1	Philippines
1279	29.192	Indica	IR 71676-90-2-2::C1	Philippines
1280	4.8321	Indica	IR 72::C1	Philippines
1281	10.6937	Japonica	IRAT 109::GERVEX 4988-C1	Cote d'Ivoire
1283	50.9917	Japonica	IRAT 212::GERVEX 7698-C1	Cote d'Ivoire
1286	5.47052	Japonica	IRAT 2::GERVEX 606-C1	Senegal
1291	38.8288	Indica	JAMAJIGI::C1	Mali
1292	28.9553	Japonica	JIMBRUK JOLOWORO::IRGC 43420-C1	Indonesia
1294	66.2415	Indica	KALINGA III::C1	India
1295	2.04137	Japonica	KETAN KONIR::IRGC 43444-C1	Indonesia
1298	90.8831	Indica	KITRANA 1890::GERVEX 5115-C1	Madagascar
1302	80.7161	Japonica	KYEEMA::GERVEX 1656-C1	Australia
1305	40.1767	Indica	LOHAMBITRO 224::GERVEX 5144-C1	Madagascar
1307	42.0502	Japonica	LUDAN::IRGC 64189-C1	Philippines
1312	23.9861	Japonica	MAIORAL::GERVEX 1069-C1	Portugal
1313	18.2526	Japonica	MANANELATRA 520::GERVEX 8445-C1	Madagascar
1320	58.0542	Japonica	OLCENENGO::GERVEX 41-C1	Italy
1321	43.942	Japonica	ORYZICA SABANA 6::C1	Colombia
1327	31.2685	Japonica	PEH PI NUO::IRGC 8266-C1	China
1329	75.4368	Japonica	PRIMAVERA::C1	Brazil
1332	96.8077	Indica	ROJOMENA 1034::GERVEX 8412-C1	Madagascar
1334	59.2288	Japonica	ROVUMA::GERVEX 1245-C1	Portugal
1339	42.2882	Japonica	SOURE::GERVEX 1294-C1	Portugal
1341	27.2161	Indica	SUWEON 280::GERVEX 1306-C1	Republic of Korea
1342	96.732	Indica	TELIMANI::C1	Mali
1347	62.247	Indica	TSAKA::IRGC 64934-C1	Bhutan
1348	56.5593	Japonica	TSIPALA 89::GERVEX 8385-C1	Madagascar
1349	64.4997	Indica	TSIPALA FOTSY 1883::GERVEX 5387-C1	Madagascar
1350	73.7849	Indica	UPL RI 5::IRTP 7034-C1	Philippines
1353	38.91	Japonica	VARY SOMOTRA SIHANAKA::GERVEX 8321-C1	Madagascar
1358	78.9792	Japonica	WAB 56-125::IRTP 19771-C1	Cote d'Ivoire
1360	30.4494	Japonica	WAB 706-3-4-K4-KB-1::C1	Cote d'Ivoire
1361	42.6691	Indica	WAS 169-B-B-4-2-1::C1	Senegal
1362	27.7778	Indica	WAS 181-B-6-3::C1	Senegal
1365	90.7424	Indica	WAS 194-B-3-2-5::C1	Senegal
1370	96.4865	Indica	WAS 208-B-B-5-1-1-3::C1	Senegal
1372	42.4678	Indica	WAS 30-11-4-6-2-2-1::C1	Senegal
1374	18.5088	Japonica	YANCAOUSSA::IRGC 16071-C1	Cote d'Ivoire
1377	84.1041	Japonica	ZENA::GERVEX 101-C1	Italy
1387	71.229	Indica	ARC 18262::IRGC 42363-1	India
1388	30.487	Japonica	BAKAW::IRGC 11169-1	Philippines
1390	27.9277	Japonica	BORUBI::IRGC25181-1	Indonesia
1399	51.6397	Indica	LUA NHE DEN::IRGC 16724-1	Viet Nam
1400	2.70922	Indica	MAHUDU KIRIYAL::IRGC 40844-1	Sri Lanka
1409	0	Indica	11-049::IRGC 36400-1	Sri Lanka
1419	51.2091	Japonica	BOMALASANG::IRGC 12052-1	Philippines
1431	71.1601	Indica	JUMA 58::IRGC 117010-1	Dominican Republic
1435	44.1727	Indica	KUMBIPHOU::IRGC 51990-1	India
1436	92.4861	Indica	KUMDIN::IRGC 74756-1	India
1438	31.056	Japonica	NEP ME HOA BINH::IRGC 78366-1	Viet Nam
1442	21.3916	Japonica	PATO DE GALLINAZO Y 5371::IRGC 5766-1	Australia
1445	48.2361	Japonica	P. TINGAGEW DAYKET QAY DAYON::IRGC 8046-1	Philippines
1449	18.1081	Indica	SPTLR 7201-PRE 26-2-GM-4::IRGC 117356-1	Thailand
1453	9.64149	Japonica	TORO::IRGC 50596-1	Brazil
