# Supplementary material for: The Candidate Genes Underlying a Stably Expressed QTL for Low Temperature Germinability in Rice (Oryza sativa L.)
Source: Rice (N Y). 2020 Oct 19;13:74. doi: 10.1186/s12284-020-00434-z (PMC7573065; doi:10.1186/s12284-020-00434-z)
Supplement: Supplementary file 6 — Additional file 6: Table S2. The rice accessions with LTG over 90%. [file 12284_2020_434_MOESM6_ESM.xlsx]

## Sheet: Table S2
Table S2 The rice accessions with LTG over 90%
Accession number in this study	Accession name	Subpopulation	Origin	LTG (%)
37	HAIFUGOYA::IRGC 17054-1	Japonica	Taiwan,China	93.7765
427	AN QING ZAO::IRGC 72577-1	Indica	China	94.4722
453	BG 301::IRGC 117315-1	Indica	Sri Lanka	93.9184
472	CHUA DAU::IRGC 4785-1	Indica	China	90.7264
491	DJOGOLON DJOGOLON::IRGC 75577-1	Indica	Burkina Faso	100
505	GOPAL::IRGC 61953-1	Indica	Nepal	99.3056
517	HONG ZUI ER::IRGC 72706-1	Indica	China	100
581	MA GU ZI HE::IRGC 68212-1	Indica	China	96
625	PURBIA (KALANSAR)::IRGC 59189-1	Indica	Nepal	97.2917
650	SHONTH::IRGC 74717-1	Indica	India	90.5547
678	URYEE BOOTA::IRGC 74719-1	Aus	India	93.8
683	XI GU HONG::IRGC 74226-1	Indica	China	92.8206
692	AI JIAO XIAN::IRGC 72573-1	Indica	China	98.5978
700	XI GU ZAO::IRGC 72360-1	Indica	China	98.6531
787	ARGO::IRGC 82418-1	Japonica	Italy	92.1739
801	BANAT 2270::IRGC 65648-1	Japonica	Romania	93.0826
897	KAM MRA::IRGC 62172-1	Japonica	Bhutan	90.2069
902	KHADASIYA 3 (STRAW)::IRGC 54072-1	Aus	India	100
941	MAI HSI TSAN::IRGC 51366-1	Indica	China	91.8
942	MALACHAN::IRGC 54748-1	Indica	India	92.8108
1006	RIZZOTTO 264::IRGC 65727-1	Japonica	Italy	91.3998
1048	TUO TUO HUANG::IRGC 72851-1	Indica	China	94.9
1054	VELA::IRGC 82437-1	Japonica	Italy	94.4705
1064	WIR 2521::IRGC 51658-1	Japonica	Ukraine	92
1074	YU WEOL ZO::IRGC 19894-1	Japonica	Republic of Korea	93.0772
1131	E KHA KEHA::IRGC 2764-1	Indica	Taiwan,China	94.2549
1222	ADAIR::GERVEX 1640-C1	Japonica	United States of America	93.9668
1225	APO::C1	Indica	Philippines	94.6667
1298	KITRANA 1890::GERVEX 5115-C1	Indica	Madagascar	90.8831
1332	ROJOMENA 1034::GERVEX 8412-C1	Indica	Madagascar	96.8077
1342	TELIMANI::C1	Indica	Mali	96.732
1365	WAS 194-B-3-2-5::C1	Indica	Senegal	90.7424
1370	WAS 208-B-B-5-1-1-3::C1	Indica	Senegal	96.4865
1436	KUMDIN::IRGC 74756-1	Indica	India	92.4861
