# Supplementary material for: The Candidate Genes Underlying a Stably Expressed QTL for Low Temperature Germinability in Rice (Oryza sativa L.)
Source: Rice (N Y). 2020 Oct 19;13:74. doi: 10.1186/s12284-020-00434-z (PMC7573065; doi:10.1186/s12284-020-00434-z)
Supplement: Supplementary file 7 — Additional file 7: Table S3. The coding sequence variation analysis of genes located in qLTG_sRDP2–10a region between high LTG lines (517 and S18) and low LTG lines (HJX74 and 86) based on DNA re-sequencing. [file 12284_2020_434_MOESM7_ESM.xlsx]

## Sheet: Table S3
Table S3 The coding sequence variation analysis of genes located in qLTG_sRDP2-10a region between high LTG lines (517 and S18) and low LTG lines (HJX74 and 86) based on DNA re-sequencing
Gene (MSU_ID)	Gene position	Chromosome	SNP position	Nipponbare	Alter	Quality	High LTG lines		Low LTG lines		Variation
							517	S18	HJX74	86
LOC_Os10g22370	11571001-11576569	chr10	11574532	C	T	2142.9	C	C	C	T	missense_variant,Ala516Thr
		chr10	11575275	A	G	1073.91	G	A	G	A	missense_variant,Met268Thr
		chr10	11575415	C	T	343.92	C	T	C	C	synonymous_variant,Thr221Thr
		chr10	11575623	G	A	1883.92	G	G	G	A	missense_variant,Thr152Met
		chr10	11575800	C	A	1098.97	A	C	A	C	missense_variant,Gly93Val
		chr10	11575889	G	A	1311.92	A	G	A	G	synonymous_variant,Thr63Thr
		chr10	11575914	G	T	294.01	G	T	G	G	missense_variant,Ala55Glu
		chr10	11575996	C	T	641.89	C	T	C	C	missense_variant,Asp28Asn
LOC_Os10g22380	11581249-11585288	chr10	11584762	T	A	983.08	A	T	A	T	missense_variant,Asp30Tyr
LOC_Os10g22450	11624391-11629635	chr10	11624917	G	GTAAT	3915.28	GTAAT	None	GTAAT	GTAAT	splice_donor_variant&intron_variant,splice donor TAAT insertion
		chr10	11626385	C	T	1924.92	C	T	C	T	synonymous_variant,Ala149Ala
LOC_Os10g22460	11629654-11634489	chr10	11630702	TGCATTGAGGAACTAAAACAATGACAAATGTA	T	306.92	TGCATTGAGGAACTAAAACAATGACAAATGTA	T	TGCATTGAGGAACTAAAACAATGACAAATGTA	TGCATTGAGGAACTAAAACAATGACAAATGTA	frameshift_variant&splice_region_variant&intron_variant,Phe320 inframe shift
		chr10	11633843	G	A	368.9	A	G	G	G	missense_variant,Ala147Val
		chr10	11633894	A	G	470.89	G	A	A	A	missense_variant,Val130Ala
		chr10	11633914	C	G	317	G	C	C	C	synonymous_variant,Thr123Thr
		chr10	11633947	G	T	341.94	T	G	G	G	synonymous_variant,Gly112Gly
		chr10	11633971	A	G	479.89	G	A	A	A	synonymous_variant,Ala104Ala
		chr10	11634014	G	C	3168.75	G	C	C	C	missense_variant,Ala90Gly
		chr10	11634044	C	CGCT	445.86	CGCT	C	C	C	conservative_inframe_insertion,Gln79 inframe insertion
		chr10	11634111	C	G	2693.89	C	G	G	G	missense_variant,Ala58Pro
LOC_Os10g22484	11649668-11659326	chr10	11649919	C	CA	343.54	None	None	CA	C	frameshift_variant&stop_lost,Ter1298 inframe shift,no stop codon
		chr10	11650548	C	T	2986.35	None	None	T	T	missense_variant,Ala1124Thr
		chr10	11650959	T	A	1979.57	None	None	T	A	synonymous_variant,Ser1024Ser
		chr10	11655987	G	A	2419.81	G	G	A	A	missense_variant,Pro677Leu
		chr10	11656062	A	T	489.55	T	T	A	A	missense_variant,Phe652Tyr
		chr10	11656162	C	T	950.91	T	T	C	C	missense_variant,Asp619Asn
		chr10	11656346	G	A	1839.88	G	G	G	A	synonymous_variant,Asn557Asn
		chr10	11656364	A	G	1440.9	G	G	A	A	synonymous_variant,Tyr551Tyr
		chr10	11656371	A	G	1482.9	G	G	A	A	missense_variant,Ile549Thr
		chr10	11656384	G	A	2979.91	G	G	A	A	missense_variant,His545Tyr
		chr10	11656434	A	C	1150.91	C	C	A	A	missense_variant,Phe528Cys
		chr10	11656454	G	A	1260.91	A	A	G	G	synonymous_variant,Asn521Asn
		chr10	11656455	T	C	1260.91	C	C	T	T	missense_variant,Asn521Ser
		chr10	11656465	C	A	1228.9	A	A	C	C	missense_variant,Val518Leu
		chr10	11656600	C	T	837.23	T	T	C	C	missense_variant,Glu473Lys
		chr10	11656760	C	T	841.91	T	T	C	C	synonymous_variant,Arg419Arg
		chr10	11656762	G	A	2450.91	G	G	A	A	missense_variant,Arg419Trp
		chr10	11656823	A	G	986.91	G	G	A	A	synonymous_variant,Cys398Cys
		chr10	11656847	C	A	840.93	A	A	C	C	missense_variant,Gln390His
		chr10	11656871	G	A	945.99	A	A	G	G	synonymous_variant,Ser382Ser
		chr10	11656872	C	T	945.99	T	T	C	C	missense_variant,Ser382Asn
		chr10	11656875	A	G	945.99	G	G	A	A	missense_variant,Ile381Thr
		chr10	11656924	C	T	780.91	T	T	C	C	missense_variant,Val365Ile
		chr10	11656953	A	T	1035.91	T	T	A	A	missense_variant,Val355Glu
		chr10	11656956	A	G	1035.91	G	G	A	A	missense_variant,Phe354Ser
		chr10	11656983	G	A	736.92	A	A	G	G	missense_variant,Thr345Met
		chr10	11657002	C	T	709.92	T	T	C	C	missense_variant,Asp339Asn
		chr10	11657024	A	G	601.99	G	G	A	A	synonymous_variant,Tyr331Tyr
		chr10	11657025	T	A	275.13	T	A	T	T	missense_variant,Tyr331Phe
		chr10	11657059	G	C	371.12	C	C	G	G	missense_variant,Leu320Val
		chr10	11657097	A	T	459.97	T	T	A	A	missense_variant,Leu307Gln
		chr10	11657136	A	G	848.92	G	G	A	A	missense_variant,Val294Ala
		chr10	11657137	C	T	2373.93	C	C	T	T	missense_variant,Val294Ile
		chr10	11657138	G	T	848.92	T	T	G	G	synonymous_variant,Ser293Ser
		chr10	11658220	C	T	1208.9	T	T	C	C	missense_variant,Arg280Lys
		chr10	11658256	G	A	1073.91	A	A	G	G	missense_variant,Ala268Val
		chr10	11658257	C	T	1073.91	T	T	C	C	missense_variant,Ala268Thr
		chr10	11658272	C	G	2251.89	C	C	C	G	missense_variant,Asp263His						downstream_gene_variant|MODIFIER|EPlOSAG00000042618|EPlOSAG00000042618|transcript|EPlOSAT00000044006|lincRNA||n.*4787C>G|||||4787|
		chr10	11658290	G	A	544.89	G	A	G	G	missense_variant,Arg257Trp
		chr10	11658296	G	C	1170.91	C	C	G	G	missense_variant,Leu255Val
		chr10	11658301	A	T	1170.91	T	T	A	A	missense_variant,Phe253Tyr
		chr10	11658320	C	T	1233.9	T	T	C	C	missense_variant,Val247Ile
		chr10	11658339	C	T	1035.91	T	T	C	C	synonymous_variant,Arg240Arg
		chr10	11658342	G	C	972.92	C	C	G	G	synonymous_variant,Ser239Ser
		chr10	11658347	T	C	987.91	C	C	T	T	missense_variant,Ile238Val
		chr10	11658368	C	T	2254.93	C	C	C	T	missense_variant,Asp231Asn
		chr10	11658393	C	A	623.93	A	A	C	C	missense_variant,Leu222Phe
		chr10	11658430	G	A	233	A	G	G	G	missense_variant,Ser210Phe
		chr10	11658438	A	G	2292.9	A	A	A	G	synonymous_variant,Val207Val
		chr10	11658687	G	C	1767.89	G	G	G	C	missense_variant,Glu25Gln
		chr10	11658745	A	G	739.92	G	G	A	A	missense_variant,Met105Thr
		chr10	11658756	G	T	759.92	T	T	G	G	missense_variant,Ala48Ser
		chr10	11658852	CG	C	2092.87	CG	CG	C	C	frameshift_variant,Pro69 frame shift
LOC_Os10g22510	11662599-11666607	chr10	11662804	G	A	185.76	C	C	A	G	missense_variant,Arg30Gln
		chr10	11662810	TGGAGCGCGACGTCCACTACATCCG	T	307.97	TGGAGCGCGACGTCCACTACATCCG	TGGAGCGCGACGTCCACTACATCCG	T	TGGAGCGCGACGTCCACTACATCCG	conservative_inframe_deletion,Glu33_Arg40 inframe deletion
		chr10	11662882	G	A	612.59	None	A	G	G	missense_variant,Arg56His
		chr10	11662890	C	CTG	400.87	CTG	C	C	C	frameshift_variant,Pro59 shift
		chr10	11662891	C	CCGCCGCA	400.87	CCGCCGCA	C	C	C	frameshift_variant,Gly62 shift
		chr10	11662925	C	T	1708.9	C	C	C	T	synonymous_variant,Arg70Arg
		chr10	11662975	T	C	1152.91	C	C	T	T	missense_variant,Val87Ala
		chr10	11662999	T	C	3123.91	T	T	C	C	missense_variant,Leu95Pro
		chr10	11663089	ACGC	A	1071.87	A	A	ACGC	ACGC	disruptive_inframe_deletion,Ala129 inframe deletion
		chr10	11663119	G	C	1140.99	C	C	G	G	missense_variant,Trp135Ser
		chr10	11663163	T	C	544.89	T	C	T	T	missense_variant,Ser150Pro
		chr10	11663187	G	A	786.12	G	G	A	G	missense_variant,Asp158Asn
		chr10	11663271	G	A	799.34	G	G	A	G	missense_variant,Val186Ile
		chr10	11663385	G	T	2749.35	G	G	None	T	stop_gained,Glu224*
		chr10	11663418	G	T	414.89	T	G	G	G	missense_variant,Gly235Trp
		chr10	11663439	C	G	510.89	G	C	C	C	missense_variant,His242Asp
LOC_Os10g22520	11666778-11673599	chr10	11673004	G	T	249.01	G	T	G	G	missense_variant,Asp114Glu
		chr10	11673344	G	A	185.75	G	A	G	G	missense_variant,Ser35Leu
		chr10	11673356	C	T	248	C	T	C	C	missense_variant,Arg31Gln
		chr10	11673391	T	G	266.91	T	G	T	T	synonymous_variant,Ser19Ser
		chr10	11673423	A	AGAG	400.87	A	AGAG	A	A	conservative_inframe_insertion,Leu8 inframe insertion
		chr10	11673436	A	G	392.91	A	G	A	A	synonymous_variant,Phe4Phe
		chr10	11673503	G	GTA	266.08	G	GTA	G	G	frameshift_variant,Thr169 inframe shift
LOC_Os10g22560	11691141-11695039	chr10	11691431	ACG	A	310.96	ACG	A	ACG	ACG	frameshift_variant,Ser570 inframe shift
		chr10	11691434	AT	A	310.96	AT	A	AT	AT	frameshift_variant,Ser570 inframe shift
		chr10	11691454	C	G	361.94	C	G	C	C	missense_variant,Gly563Ala
		chr10	11691483	C	T	304.01	C	T	C	C	synonymous_variant,Gln553Gln
		chr10	11691503	T	C	275.15	T	C	T	T	missense_variant,Ser547Gly
		chr10	11691612	C	A	409.92	C	A	C	C	missense_variant,Met510Ile
		chr10	11691781	C	T	406.97	T	C	C	C	missense_variant,Ser454Asn
		chr10	11691892	A	G	440.9	A	G	A	A	missense_variant,Met417Thr
		chr10	11692631	A	T	932.88	A	T	A	A	missense_variant,Tyr297Asn
		chr10	11692638	T	C	929.88	T	C	T	T	synonymous_variant,Gln294Gln
		chr10	11692821	G	A	577.88	G	A	G	G	synonymous_variant,Phe233Phe
		chr10	11692853	C	T	1940.88	C	C	C	T	missense_variant,Gly223Ser
		chr10	11692908	C	T	593.88	C	T	C	C	synonymous_variant,Ser204Ser
		chr10	11693356	C	T	323.94	C	T	C	C	missense_variant,Ser86Asn
		chr10	11693930	G	C	240.12	G	C	G	G	missense_variant,Asp7Glu
LOC_Os10g22570	11698991-11713558	chr10	11703520	A	C	20.09	None	A	C	A	splice_donor_variant&intron_variant,splicer donor desruption
		chr10	11706419	G	A	3485.35	None	A	A	A	missense_variant,Pro621Ser
		chr10	11706522	A	G	2792.36	None	G	G	G	synonymous_variant,Gly586Gly
		chr10	11706648	G	A	3016.35	None	A	A	A	synonymous_variant,Asn544Asn
		chr10	11707663	A	C	2950.68	None	A	C	C	missense_variant,Asp410Glu
		chr10	11707802	T	C	3156.35	None	C	C	C	missense_variant,Asn364Ser
		chr10	11707847	C	T	3035.35	None	T	T	T	missense_variant,Arg349Gln
		chr10	11707917	C	T	520.59	None	T	C	C	missense_variant,Glu326Lys
		chr10	11708525	G	C	3439.35	None	C	C	C	missense_variant,Leu210Val
		chr10	11711523	T	C	2581.36	None	C	C	C	missense_variant,Met194Val
		chr10	11711579	G	A	2199.36	None	A	A	A	missense_variant,Ala175Val
		chr10	11711642	A	G	1905.45	None	G	G	G	missense_variant,Val154Ala
		chr10	11711645	G	A	1905.45	None	A	A	A	missense_variant,Thr153Met
		chr10	11712684	G	T	230.48	T	G	G	G	missense_variant,Arg133Ser
		chr10	11712688	G	A	233.3	G	A	G	G	synonymous_variant,Ser131Ser
		chr10	11712715	C	T	275.18	T	C	C	C	synonymous_variant,Pro122Pro
		chr10	11712734	G	A	174.18	A	G	G	G	missense_variant,Thr116Met
		chr10	11712873	C	T	47.41	None	C	C	C	missense_variant,Val70Ile
		chr10	11712876	C	T	185.83	T	C	C	C	missense_variant,Val69Ile
		chr10	11712885	C	T	230.61	C	T	C	C	missense_variant,Gly66Ser
		chr10	11712913	G	A	437.21	G	G	A	A	synonymous_variant,Asn56Asn
		chr10	11713360	A	G	379.56	None	None	G	G	missense_variant,Phe42Leu
		chr10	11713370	T	A	490.49	None	None	A	A	synonymous_variant,Pro38Pro
		chr10	11713460	T	G	359.49	None	None	G	G	synonymous_variant,Ser8Ser
		chr10	11713478	G	C	464.49	None	None	C	C	synonymous_variant,Ala2Ala
LOC_Os10g22590	11723418-11726426	chr10	11723540	C	T	361.92	T	C	C	C	missense_variant,Ser3Phe
		chr10	11726136	T	C	376.91	C	T	T	T	missense_variant,Val172Ala
LOC_Os10g22600	11731591-11732917	chr10	11731566	T	TAGA	355.97	TAGA	T	T	T	disruptive_inframe_insertion,Glu37 inframe insertion
		chr10	11731632	C	G	2611.26	C	C	G	G	missense_variant,Thr53Ser
		chr10	11731938	C	A,T	2024.17	C	None	A,T	A,T	missense_variant,Pro155Leu
		chr10	11731940	G	A	2163.34	A	G	A	A	missense_variant,Ala156Thr
		chr10	11732412	C	G	267.12	C	G	C	C	missense_variant,Thr313Arg
		chr10	11732420	G	C	2461.33	C	C	C	None	missense_variant,Ala316Pro
Yellow highlight indicate the genes exhibited consistent sequence variations in the coding regions between the high and low LTG lines
