# Supplementary material for: The Candidate Genes Underlying a Stably Expressed QTL for Low Temperature Germinability in Rice (Oryza sativa L.)
Source: Rice (N Y). 2020 Oct 19;13:74. doi: 10.1186/s12284-020-00434-z (PMC7573065; doi:10.1186/s12284-020-00434-z)
Supplement: Supplementary file 8 — Additional file 8: Table S4. Primer sequences used in this study. [file 12284_2020_434_MOESM8_ESM.xlsx]

## Sheet: Table S4
Table S4. Primer sequences used in this study
Primer	Sequence 5'-3'	Gene
Primer for qRT-PCR
10g22484-QF	TAGTGATTGATGGCCGGGTG	LOC_Os10g22484
10g22484-QR	GGACGAAAGCTCGACAGTCA
10g22520-QF	AAGTGGGCTAAACGCAGTGA	LOC_Os10g22520
10g22520-QR	TGCAGGTCCACAATGACTCC
Primer for gene sequencing
D3F	CGTCGACACTTGCACCATGA	LOC_Os10g22484
D2R	CAGGAGCCTCAGAAGTAACTA
10gT1-F	CAGGTACATGTTCTGCGTCA	LOC_Os10g22520
10gT1-R	GAAGCTCACGCAGCCAATAG
